# Supplementary material for: Development of a Reverse Genetic System to Generate Recombinant Chimeric Tacaribe Virus that Expresses Junín Virus Glycoproteins
Source: Pathogens. 2020 Nov 13;9(11):948. doi: 10.3390/pathogens9110948 (PMC7696886; doi:10.3390/pathogens9110948)
Supplement: Supplementary file 1 [file pathogens-09-00948-s001.zip]

Archive with 2 entries (2 files):
- pathogens-975580-supplementary revised.docx
- Suppl Table 1 Foscaldi et al.docx
